# Supplementary material for: The Impact of an Enrichment Program on the Emirati Verbally Gifted Children
Source: J Intell. 2022 Sep 15;10(3):68. doi: 10.3390/jintelligence10030068 (PMC9504781; doi:10.3390/jintelligence10030068)
Supplement: Supplementary file 1 [file jintelligence-10-00068-s001.zip]

Archive with 1 entries (1 files):
- jintelligence-1738956-supplementary.pdf
